# Supplementary material for: Balloon pulmonary valvuloplasty for severe rheumatic pulmonary stenosis in quadrivalvular heart disease after prior multivalve surgery: a case report
Source: Eur Heart J Case Rep. 2026 May 9;10(5):ytag334. doi: 10.1093/ehjcr/ytag334 (PMC13215467; doi:10.1093/ehjcr/ytag334)
Supplement: ytag334_Supplementary_Data [file ytag334_supplementary_data.zip]

Archive with 3 entries (3 files):
- Video 1.mp4
- Video 2.mp4
- Video legends.docx
